# Supplementary material for: Testing the oceanic dispersal potential of Caribbean fleshy-fruited plants
Source: PLoS One. 2026 May 27;21(5):e0348628. doi: 10.1371/journal.pone.0348628 (PMC13215481; doi:10.1371/journal.pone.0348628)
Supplement: S1 Table — (CSV) [file pone.0348628.s007.csv]

	Grenada	Barbados	Saint Vincent	Saint Lucia	Martinique	Dominica	Saint Louis	Guadeloupe	Montserrat	Antigua	Saint Kitts	Barbuda	Hispaniola	Saint Croix	Jamaica	Puerto Rico	Saint Martin	Vieques	St. Thomas	Gonave Island	Grand Cayman	Cuba	Tortuga	Great Inagua Island	Little Inagua	Isla de la Juventud	East Caicos	Middle Caicos	Providenciales	North Caicos	Acklins Island	Mayaguana	Crooked Island	Long Island	Great Exuma	South Andros	San Salvador Island	Mangrove Cay	Cat Island	North Andros	Eleuthera	New Providence	Great Abaco Island	Grand Bahama Island
Grenada	NA	0.0952380952380952	0.0232558139534884	0.0119047619047619	NA	NA	NA	NA	NA	NA	NA	NA	NA	NA	NA	NA	NA	NA	NA	NA	NA	NA	NA	NA	NA	NA	NA	NA	NA	NA	NA	NA	NA	NA	NA	NA	NA	NA	NA	NA	NA	NA	NA	NA
Barbados	NA	NA	NA	0.0119047619047619	0.00961538461538462	0.0147058823529412	0.0165289256198347	NA	NA	NA	NA	NA	NA	NA	NA	NA	NA	NA	NA	NA	NA	NA	NA	NA	NA	NA	NA	NA	NA	NA	NA	NA	NA	NA	NA	NA	NA	NA	NA	NA	NA	NA	NA	NA
Saint Vincent	0.285714285714286	0.273809523809524	NA	0.0238095238095238	0.00961538461538462	0.0147058823529412	NA	NA	NA	NA	NA	NA	NA	NA	NA	NA	NA	NA	NA	NA	NA	NA	NA	NA	NA	NA	NA	NA	NA	NA	NA	NA	NA	NA	NA	NA	NA	NA	NA	NA	NA	NA	NA	NA
Saint Lucia	0.214285714285714	0.642857142857143	0.0465116279069767	NA	0.0673076923076923	0.0735294117647059	0.0413223140495868	0.0178571428571429	NA	NA	NA	NA	NA	NA	NA	NA	NA	NA	NA	NA	NA	NA	NA	NA	NA	NA	NA	NA	NA	NA	NA	NA	NA	NA	NA	NA	NA	NA	NA	NA	NA	NA	NA	NA
Martinique	0.285714285714286	0.678571428571429	0.232558139534884	0.178571428571429	NA	0.102941176470588	0.0578512396694215	0.0714285714285714	NA	NA	NA	0.0163934426229508	NA	NA	NA	NA	NA	NA	NA	NA	NA	NA	NA	NA	NA	NA	NA	NA	NA	NA	NA	NA	NA	NA	NA	NA	NA	NA	NA	NA	NA	NA	NA	NA
Dominica	0.125	0.345238095238095	0.186046511627907	0.30952380952381	0.201923076923077	NA	0.0330578512396694	0.0357142857142857	0.0625	NA	NA	0.0245901639344262	NA	NA	NA	NA	NA	NA	NA	NA	NA	NA	NA	NA	NA	NA	NA	NA	NA	NA	NA	NA	NA	NA	NA	NA	NA	NA	NA	NA	NA	NA	NA	NA
Saint Louis	0.214285714285714	0.345238095238095	0.27906976744186	0.333333333333333	0.298076923076923	0.205882352941176	NA	0.0892857142857143	0.25	0.142857142857143	0.166666666666667	0.0409836065573771	NA	NA	NA	NA	0.0238095238095238	NA	NA	NA	NA	NA	NA	NA	NA	NA	NA	NA	NA	NA	NA	NA	NA	NA	NA	NA	NA	NA	NA	NA	NA	NA	NA	NA
Guadeloupe	0.0892857142857143	0.154761904761905	0.13953488372093	0.130952380952381	0.221153846153846	0.397058823529412	0.0909090909090909	NA	0.125	0.0714285714285714	0.0666666666666667	0.0491803278688525	NA	NA	NA	NA	0.0238095238095238	NA	NA	NA	NA	NA	NA	NA	NA	NA	NA	NA	NA	NA	NA	NA	NA	NA	NA	NA	NA	NA	NA	NA	NA	NA	NA	NA
Montserrat	0.0357142857142857	0.0357142857142857	0.0465116279069767	0.0357142857142857	0.0480769230769231	0.0882352941176471	0.0743801652892562	0.142857142857143	NA	0.0714285714285714	0.0333333333333333	0.0163934426229508	NA	NA	NA	NA	0.0238095238095238	NA	NA	NA	NA	NA	NA	NA	NA	NA	NA	NA	NA	NA	NA	NA	NA	NA	NA	NA	NA	NA	NA	NA	NA	NA	NA	NA
Antigua	NA	0.0952380952380952	NA	0.0357142857142857	0.0480769230769231	0.161764705882353	0.15702479338843	0.142857142857143	0.125	NA	NA	0.0327868852459016	NA	NA	NA	NA	0.0476190476190476	NA	NA	NA	NA	NA	NA	NA	NA	NA	NA	NA	NA	NA	NA	NA	NA	NA	NA	NA	NA	NA	NA	NA	NA	NA	NA	NA
Saint Kitts	0.0535714285714286	0.0595238095238095	0.0697674418604651	0.0714285714285714	0.0576923076923077	0.132352941176471	0.12396694214876	0.142857142857143	0.25	0.214285714285714	NA	0.0327868852459016	NA	NA	NA	NA	NA	NA	NA	NA	NA	NA	NA	NA	NA	NA	NA	NA	NA	NA	NA	NA	NA	NA	NA	NA	NA	NA	NA	NA	NA	NA	NA	NA
Barbuda	0.0714285714285714	0.226190476190476	0.13953488372093	0.154761904761905	0.182692307692308	0.5	0.264462809917355	0.142857142857143	0.125	0.107142857142857	0.0666666666666667	NA	0.00689655172413793	NA	NA	0.0087719298245614	0.0476190476190476	NA	NA	NA	NA	NA	NA	NA	NA	NA	NA	NA	NA	NA	NA	NA	NA	NA	NA	NA	NA	NA	NA	NA	NA	NA	NA	NA
Hispaniola	0.392857142857143	0.214285714285714	0.372093023255814	0.321428571428571	0.307692307692308	0.294117647058824	0.28099173553719	0.232142857142857	0.5625	0.214285714285714	0.366666666666667	0.221311475409836	NA	0.5	0.166666666666667	0.315789473684211	0.285714285714286	0.326923076923077	0.214285714285714	0.25	0.032258064516129	0.0307692307692308	0.333333333333333	0.193548387096774	0.117647058823529	0.0128205128205128	0.0540540540540541	0.0285714285714286	NA	NA	NA	NA	NA	NA	NA	NA	NA	NA	NA	NA	NA	NA	NA	NA
Saint Croix	0.0535714285714286	0.0238095238095238	0.0232558139534884	0.0357142857142857	0.0384615384615385	0.0441176470588235	0.0495867768595041	0.0178571428571429	0.0625	0.0714285714285714	0.0666666666666667	0.0409836065573771	NA	NA	NA	0.0087719298245614	0.142857142857143	0.0384615384615385	0.0178571428571429	NA	NA	NA	NA	NA	NA	NA	NA	NA	NA	NA	NA	NA	NA	NA	NA	NA	NA	NA	NA	NA	NA	NA	NA	NA
Jamaica	0.0714285714285714	0.0714285714285714	0.0697674418604651	0.0476190476190476	0.0384615384615385	0.0294117647058824	0.0247933884297521	NA	NA	NA	0.0333333333333333	0.0327868852459016	0.0482758620689655	NA	NA	0.0350877192982456	0.0238095238095238	0.0192307692307692	0.0178571428571429	NA	0.032258064516129	0.0461538461538462	NA	NA	NA	0.0128205128205128	NA	NA	NA	NA	NA	NA	NA	NA	NA	NA	NA	NA	NA	NA	NA	NA	NA	NA
Puerto Rico	0.142857142857143	0.0833333333333333	0.162790697674419	0.178571428571429	0.192307692307692	0.205882352941176	0.247933884297521	0.214285714285714	0.4375	0.285714285714286	0.466666666666667	0.221311475409836	0.0344827586206897	0.75	NA	NA	0.428571428571429	0.115384615384615	0.178571428571429	NA	NA	NA	NA	NA	NA	NA	NA	NA	NA	NA	NA	NA	NA	NA	NA	NA	NA	NA	NA	NA	NA	NA	NA	NA
Saint Martin	0.0178571428571429	0.0357142857142857	NA	0.0238095238095238	0.0288461538461538	0.0882352941176471	0.0909090909090909	0.0892857142857143	0.1875	0.321428571428571	0.2	0.0983606557377049	NA	0.0833333333333333	NA	NA	NA	0.0192307692307692	0.0178571428571429	NA	NA	NA	NA	NA	NA	NA	NA	NA	NA	NA	NA	NA	NA	NA	NA	NA	NA	NA	NA	NA	NA	NA	NA	NA
Vieques	0.0357142857142857	0.0238095238095238	NA	0.0238095238095238	0.0288461538461538	0.0735294117647059	0.0909090909090909	0.0714285714285714	0.125	0.142857142857143	0.3	0.10655737704918	0.00689655172413793	0.5	NA	0.0263157894736842	0.261904761904762	NA	0.0714285714285714	NA	NA	NA	NA	NA	NA	NA	NA	NA	NA	NA	NA	NA	NA	NA	NA	NA	NA	NA	NA	NA	NA	NA	NA	NA
St. Thomas	0.0357142857142857	0.0238095238095238	NA	0.0238095238095238	0.0288461538461538	0.0735294117647059	0.0826446280991736	0.0535714285714286	0.125	0.178571428571429	0.266666666666667	0.10655737704918	0.00689655172413793	0.5	NA	0.0526315789473684	0.261904761904762	0.0384615384615385	NA	NA	NA	NA	NA	NA	NA	NA	NA	NA	NA	NA	NA	NA	NA	NA	NA	NA	NA	NA	NA	NA	NA	NA	NA	NA
Gonave Island	0.0178571428571429	NA	NA	NA	0.00961538461538462	0.0147058823529412	0.0165289256198347	0.0178571428571429	0.0625	NA	0.0333333333333333	0.00819672131147541	0.00689655172413793	NA	NA	NA	NA	NA	NA	NA	NA	NA	NA	NA	NA	NA	NA	NA	NA	NA	NA	NA	NA	NA	NA	NA	NA	NA	NA	NA	NA	NA	NA	NA
Grand Cayman	0.0892857142857143	0.0595238095238095	0.186046511627907	0.0714285714285714	0.0865384615384615	0.0294117647058824	0.0330578512396694	0.0535714285714286	0.0625	0.0357142857142857	0.0333333333333333	0.0327868852459016	0.0758620689655172	NA	0.166666666666667	0.0263157894736842	NA	0.0192307692307692	0.0178571428571429	0.25	NA	0.184615384615385	NA	0.0645161290322581	0.0588235294117647	0.192307692307692	NA	NA	NA	NA	NA	NA	NA	NA	NA	NA	NA	NA	NA	NA	NA	NA	NA	NA
Cuba	0.0892857142857143	0.0952380952380952	0.209302325581395	0.119047619047619	0.115384615384615	0.0735294117647059	0.0743801652892562	0.0714285714285714	0.1875	0.0714285714285714	0.0666666666666667	0.0491803278688525	0.151724137931034	NA	0.277777777777778	0.0789473684210526	NA	0.0192307692307692	0.0357142857142857	NA	0.516129032258065	NA	0.333333333333333	0.32258064516129	0.176470588235294	0.346153846153846	0.0405405405405405	0.0285714285714286	NA	NA	0.115384615384615	0.0465116279069767	0.025	NA	0.0333333333333333	0.111111111111111	0.0178571428571429	0.142857142857143	0.0110497237569061	NA	0.015748031496063	NA	0.00578034682080925	0.00793650793650794
Tortuga	NA	NA	NA	NA	NA	NA	NA	NA	NA	NA	NA	NA	0.0137931034482759	NA	NA	NA	NA	NA	NA	NA	NA	NA	NA	0.0645161290322581	0.0588235294117647	NA	0.0135135135135135	NA	NA	NA	NA	NA	NA	NA	NA	NA	NA	NA	NA	NA	NA	NA	NA	NA
Great Inagua Island	NA	NA	NA	NA	0.00961538461538462	0.0147058823529412	0.00826446280991736	NA	NA	NA	0.0333333333333333	0.0163934426229508	0.117241379310345	NA	NA	0.043859649122807	0.0238095238095238	0.0576923076923077	0.0535714285714286	0.25	NA	NA	NA	NA	0.176470588235294	NA	0.121621621621622	0.0857142857142857	NA	0.0714285714285714	0.153846153846154	0.0930232558139535	0.05	NA	NA	NA	0.0178571428571429	NA	0.0110497237569061	NA	0.015748031496063	NA	0.00578034682080925	0.00793650793650794
Little Inagua	NA	NA	NA	NA	0.00961538461538462	0.0147058823529412	0.00826446280991736	NA	NA	NA	0.0333333333333333	0.00819672131147541	0.0482758620689655	NA	NA	0.0175438596491228	0.0238095238095238	0.0576923076923077	0.0357142857142857	0.25	NA	0.00769230769230769	NA	0.0645161290322581	NA	NA	0.121621621621622	0.114285714285714	NA	0.214285714285714	0.0384615384615385	0.0930232558139535	0.05	NA	NA	NA	0.0178571428571429	NA	0.0165745856353591	NA	0.0236220472440945	NA	0.00867052023121387	0.0119047619047619
Isla de la Juventud	0.0892857142857143	0.0714285714285714	0.162790697674419	0.0952380952380952	0.0961538461538462	0.0588235294117647	0.0495867768595041	0.0535714285714286	0.125	0.0714285714285714	0.0333333333333333	0.0245901639344262	0.0689655172413793	NA	0.111111111111111	0.0526315789473684	NA	NA	NA	NA	0.451612903225806	0.138461538461538	NA	0.032258064516129	NA	NA	NA	NA	NA	NA	NA	NA	NA	NA	NA	NA	NA	NA	NA	NA	NA	NA	NA	NA
East Caicos	0.0178571428571429	0.0238095238095238	NA	NA	0.00961538461538462	0.0147058823529412	0.0413223140495868	0.0178571428571429	NA	0.0714285714285714	0.1	0.0983606557377049	0.0896551724137931	0.166666666666667	NA	0.0964912280701754	0.0952380952380952	0.134615384615385	0.160714285714286	NA	NA	0.00769230769230769	NA	0.032258064516129	0.0588235294117647	NA	NA	0.171428571428571	NA	0.142857142857143	0.115384615384615	0.162790697674419	0.05	NA	NA	NA	0.0476190476190476	NA	0.0441988950276243	NA	0.031496062992126	NA	0.0173410404624277	0.0158730158730159
Middle Caicos	NA	0.0238095238095238	NA	NA	NA	NA	0.0165289256198347	NA	NA	0.0357142857142857	0.0333333333333333	0.0409836065573771	0.0275862068965517	NA	NA	0.0263157894736842	0.0238095238095238	0.0192307692307692	0.0357142857142857	NA	NA	0.00769230769230769	NA	0.032258064516129	0.0588235294117647	NA	0.0675675675675676	NA	NA	0.142857142857143	0.0769230769230769	0.13953488372093	0.025	NA	NA	NA	0.0238095238095238	NA	0.0165745856353591	NA	0.015748031496063	NA	0.0115606936416185	0.0119047619047619
Providenciales	NA	NA	NA	NA	NA	NA	NA	NA	NA	NA	NA	0.00819672131147541	NA	NA	NA	NA	NA	NA	NA	NA	NA	NA	NA	NA	NA	NA	NA	NA	NA	NA	NA	NA	NA	NA	NA	NA	NA	NA	NA	NA	NA	NA	NA	NA
North Caicos	NA	NA	NA	NA	NA	NA	NA	NA	NA	NA	NA	0.0163934426229508	0.00689655172413793	NA	NA	0.0087719298245614	NA	NA	NA	NA	NA	0.00769230769230769	NA	0.032258064516129	0.0588235294117647	NA	0.027027027027027	0.0857142857142857	NA	NA	0.0384615384615385	0.0697674418604651	NA	NA	NA	NA	0.0119047619047619	NA	0.0110497237569061	NA	0.015748031496063	NA	0.00867052023121387	0.00793650793650794
Acklins Island	NA	0.0119047619047619	NA	NA	NA	0.0147058823529412	0.00826446280991736	NA	NA	0.0357142857142857	0.0666666666666667	0.0163934426229508	0.0344827586206897	NA	NA	0.0263157894736842	0.0476190476190476	0.0576923076923077	0.0535714285714286	NA	NA	0.0153846153846154	NA	0.225806451612903	0.470588235294118	NA	0.148648648648649	0.171428571428571	NA	0.142857142857143	NA	0.232558139534884	0.025	NA	NA	NA	0.0297619047619048	NA	0.0165745856353591	NA	0.015748031496063	NA	0.00867052023121387	0.0119047619047619
Mayaguana	NA	0.0119047619047619	NA	NA	0.00961538461538462	0.0294117647058824	0.0247933884297521	NA	NA	0.0357142857142857	0.0666666666666667	0.0327868852459016	0.0275862068965517	NA	NA	0.0350877192982456	0.0714285714285714	0.0769230769230769	0.0714285714285714	0.25	NA	0.00769230769230769	NA	0.129032258064516	0.352941176470588	NA	0.243243243243243	0.314285714285714	NA	0.214285714285714	0.153846153846154	NA	0.075	NA	NA	NA	0.0357142857142857	NA	0.0276243093922652	NA	0.0236220472440945	NA	0.0115606936416185	0.0119047619047619
Crooked Island	0.0178571428571429	NA	NA	NA	0.00961538461538462	NA	0.0247933884297521	NA	NA	NA	0.0333333333333333	0.0163934426229508	0.0206896551724138	NA	NA	0.0087719298245614	0.0238095238095238	0.0192307692307692	0.0178571428571429	NA	NA	0.00769230769230769	NA	0.129032258064516	0.235294117647059	NA	0.121621621621622	0.114285714285714	NA	0.0714285714285714	0.423076923076923	0.255813953488372	NA	NA	0.0666666666666667	NA	0.0654761904761905	NA	0.0718232044198895	NA	0.0866141732283465	NA	0.0346820809248555	0.0238095238095238
Long Island	NA	NA	NA	NA	NA	NA	0.0165289256198347	NA	NA	NA	NA	0.00819672131147541	0.00689655172413793	NA	NA	NA	NA	NA	NA	NA	NA	0.0153846153846154	NA	0.0645161290322581	0.0588235294117647	NA	0.0540540540540541	0.0571428571428571	NA	NA	0.153846153846154	0.13953488372093	0.2	NA	0.1	NA	0.0416666666666667	NA	0.0497237569060773	NA	0.0551181102362205	NA	0.0289017341040462	0.0198412698412698
Great Exuma	NA	NA	NA	NA	NA	NA	0.0247933884297521	NA	NA	NA	NA	0.00819672131147541	0.0137931034482759	NA	NA	NA	NA	NA	NA	NA	NA	0.0307692307692308	NA	0.0645161290322581	0.0588235294117647	NA	0.027027027027027	0.0285714285714286	NA	NA	0.153846153846154	0.0465116279069767	0.225	0.137931034482759	NA	0.111111111111111	0.0654761904761905	0.285714285714286	0.0441988950276243	0.2	0.062992125984252	NA	0.0346820809248555	0.0238095238095238
South Andros	NA	NA	NA	NA	NA	NA	NA	NA	NA	NA	NA	NA	0.00689655172413793	0.0833333333333333	NA	0.0087719298245614	NA	0.0192307692307692	0.0178571428571429	NA	0.0161290322580645	0.0153846153846154	NA	0.032258064516129	NA	0.0128205128205128	0.027027027027027	NA	NA	NA	0.0384615384615385	0.0232558139534884	NA	NA	0.0333333333333333	NA	0.0416666666666667	0.285714285714286	0.0441988950276243	0.2	0.062992125984252	0.5	0.023121387283237	0.0238095238095238
San Salvador Island	0.0178571428571429	0.0119047619047619	NA	NA	0.00961538461538462	0.0147058823529412	0.0495867768595041	NA	NA	0.0714285714285714	0.1	0.0983606557377049	0.0758620689655172	0.166666666666667	NA	0.0701754385964912	0.0952380952380952	0.0961538461538462	0.125	NA	NA	0.0461538461538462	NA	0.193548387096774	0.352941176470588	NA	0.391891891891892	0.371428571428571	NA	0.214285714285714	0.461538461538462	0.604651162790698	0.175	0.172413793103448	0.166666666666667	NA	NA	NA	0.248618784530387	NA	0.322834645669291	NA	0.164739884393064	0.154761904761905
Mangrove Cay	NA	NA	NA	NA	NA	NA	NA	NA	NA	NA	NA	NA	NA	NA	NA	NA	NA	NA	NA	NA	0.0161290322580645	0.0153846153846154	NA	0.032258064516129	NA	0.0128205128205128	NA	NA	NA	NA	0.0384615384615385	0.0232558139534884	NA	NA	0.0333333333333333	0.222222222222222	0.0238095238095238	NA	0.0220994475138122	0.4	0.0393700787401575	0.333333333333333	0.0173410404624277	0.0238095238095238
Cat Island	0.0178571428571429	0.0238095238095238	NA	0.0119047619047619	0.0192307692307692	0.0441176470588235	0.0578512396694215	0.0357142857142857	NA	0.0357142857142857	0.0666666666666667	0.0983606557377049	0.0620689655172414	0.166666666666667	NA	0.0526315789473684	0.0714285714285714	0.0769230769230769	0.0892857142857143	NA	0.0161290322580645	0.0461538461538462	NA	0.129032258064516	0.235294117647059	0.0256410256410256	0.337837837837838	0.285714285714286	NA	0.142857142857143	0.384615384615385	0.465116279069767	0.25	0.172413793103448	0.1	NA	0.285714285714286	NA	NA	0.2	0.283464566929134	NA	0.167630057803468	0.202380952380952
North Andros	NA	NA	NA	NA	NA	NA	NA	NA	NA	NA	NA	NA	NA	NA	NA	NA	NA	NA	NA	NA	0.0161290322580645	NA	NA	NA	NA	0.0128205128205128	NA	NA	NA	NA	NA	NA	NA	NA	NA	0.222222222222222	0.0119047619047619	0.571428571428571	0.0220994475138122	NA	0.031496062992126	0.333333333333333	0.0144508670520231	0.0198412698412698
Eleuthera	NA	0.0238095238095238	NA	0.0119047619047619	0.00961538461538462	0.0441176470588235	0.0413223140495868	0.0357142857142857	NA	0.0357142857142857	0.0333333333333333	0.0573770491803279	0.0344827586206897	0.0833333333333333	NA	0.043859649122807	0.0714285714285714	0.0384615384615385	0.0535714285714286	NA	0.0161290322580645	0.0461538461538462	NA	0.0967741935483871	0.117647058823529	0.0256410256410256	0.135135135135135	0.114285714285714	NA	NA	0.230769230769231	0.162790697674419	0.3	0.344827586206897	0.2	0.111111111111111	0.398809523809524	0.142857142857143	0.25414364640884	0.2	NA	0.166666666666667	0.141618497109827	0.138888888888889
New Providence	NA	NA	NA	NA	NA	NA	NA	NA	NA	NA	NA	NA	NA	NA	NA	NA	NA	NA	NA	NA	0.0161290322580645	NA	NA	NA	NA	0.0128205128205128	NA	NA	NA	NA	NA	NA	NA	0.0344827586206897	0.0333333333333333	0.111111111111111	0.0238095238095238	0.142857142857143	0.0220994475138122	0.2	0.031496062992126	NA	0.0173410404624277	0.0238095238095238
Great Abaco Island	0.0714285714285714	0.0476190476190476	0.0930232558139535	0.0833333333333333	0.0769230769230769	0.0735294117647059	0.0826446280991736	0.0714285714285714	NA	0.0357142857142857	0.0333333333333333	0.0737704918032787	0.096551724137931	0.0833333333333333	0.166666666666667	0.12280701754386	0.0714285714285714	0.0576923076923077	0.0714285714285714	NA	0.32258064516129	0.307692307692308	NA	0.161290322580645	0.176470588235294	0.384615384615385	0.175675675675676	0.142857142857143	NA	NA	0.192307692307692	0.209302325581395	0.25	0.275862068965517	0.3	0.222222222222222	0.44047619047619	0.285714285714286	0.342541436464088	NA	0.283464566929134	NA	NA	0.23015873015873
Grand Bahama Island	0.0535714285714286	0.0357142857142857	0.0930232558139535	0.0714285714285714	0.0576923076923077	0.0588235294117647	0.0578512396694215	0.0714285714285714	NA	0.0357142857142857	0.0333333333333333	0.0573770491803279	0.0827586206896552	NA	0.166666666666667	0.114035087719298	0.0714285714285714	0.0384615384615385	0.0535714285714286	NA	0.306451612903226	0.292307692307692	NA	0.161290322580645	0.176470588235294	0.358974358974359	0.108108108108108	0.114285714285714	NA	NA	0.192307692307692	0.13953488372093	0.175	0.241379310344828	0.233333333333333	0.333333333333333	0.345238095238095	0.285714285714286	0.364640883977901	NA	0.393700787401575	0.166666666666667	0.15606936416185	NA
