# Supplementary material for: Testing the oceanic dispersal potential of Caribbean fleshy-fruited plants
Source: PLoS One. 2026 May 27;21(5):e0348628. doi: 10.1371/journal.pone.0348628 (PMC13215481; doi:10.1371/journal.pone.0348628)
Supplement: S2 Table — (CSV) [file pone.0348628.s008.csv]

	Grenada	Barbados	Saint Vincent	Saint Lucia	Martinique	Dominica	Saint Louis	Guadeloupe	Montserrat	Antigua	Saint Kitts	Barbuda	Hispaniola	Saint Croix	Jamaica	Puerto Rico	Saint Martin	Vieques	St. Thomas	Gonave Island	Grand Cayman	Cuba	Tortuga	Great Inagua Island	Little Inagua	Isla de la Juventud	East Caicos	Middle Caicos	Providenciales	North Caicos	Acklins Island	Mayaguana	Crooked Island	Long Island	Great Exuma	South Andros	San Salvador Island	Mangrove Cay	Cat Island	North Andros	Eleuthera	New Providence	Great Abaco Island	Grand Bahama Island
Grenada	NA	2	9.75	2.5	NA	NA	NA	NA	NA	NA	NA	NA	NA	NA	NA	NA	NA	NA	NA	NA	NA	NA	NA	NA	NA	NA	NA	NA	NA	NA	NA	NA	NA	NA	NA	NA	NA	NA	NA	NA	NA	NA	NA	NA
Barbados	NA	NA	NA	6.25	6.25	4.25	18.5	NA	NA	NA	NA	NA	NA	NA	NA	NA	NA	NA	NA	NA	NA	NA	NA	NA	NA	NA	NA	NA	NA	NA	NA	NA	NA	NA	NA	NA	NA	NA	NA	NA	NA	NA	NA	NA
Saint Vincent	0.25	1.75	NA	0	4.5	11.25	NA	NA	NA	NA	NA	NA	NA	NA	NA	NA	NA	NA	NA	NA	NA	NA	NA	NA	NA	NA	NA	NA	NA	NA	NA	NA	NA	NA	NA	NA	NA	NA	NA	NA	NA	NA	NA	NA
Saint Lucia	0.75	0.5	0	NA	5	2.25	2.75	4.25	NA	NA	NA	NA	NA	NA	NA	NA	NA	NA	NA	NA	NA	NA	NA	NA	NA	NA	NA	NA	NA	NA	NA	NA	NA	NA	NA	NA	NA	NA	NA	NA	NA	NA	NA	NA
Martinique	1.25	0.5	0	0	NA	5.5	0	1.25	NA	NA	NA	9	NA	NA	NA	NA	NA	NA	NA	NA	NA	NA	NA	NA	NA	NA	NA	NA	NA	NA	NA	NA	NA	NA	NA	NA	NA	NA	NA	NA	NA	NA	NA	NA
Dominica	4.5	1.75	2.75	0.5	0	NA	15.25	6.25	9.25	NA	NA	1.5	NA	NA	NA	NA	NA	NA	NA	NA	NA	NA	NA	NA	NA	NA	NA	NA	NA	NA	NA	NA	NA	NA	NA	NA	NA	NA	NA	NA	NA	NA	NA	NA
Saint Louis	4.75	1.75	3	0.5	0	0	NA	0	0	2.25	0.75	12.75	NA	NA	NA	NA	43.25	NA	NA	NA	NA	NA	NA	NA	NA	NA	NA	NA	NA	NA	NA	NA	NA	NA	NA	NA	NA	NA	NA	NA	NA	NA	NA	NA
Guadeloupe	5.75	6.25	4	3.25	0.75	0	0	NA	0.75	1	1.5	0	NA	NA	NA	NA	43.75	NA	NA	NA	NA	NA	NA	NA	NA	NA	NA	NA	NA	NA	NA	NA	NA	NA	NA	NA	NA	NA	NA	NA	NA	NA	NA	NA
Montserrat	9.75	30.75	8	8.25	5.25	3.75	0.25	0	NA	0	54.25	10.25	NA	NA	NA	NA	55.5	NA	NA	NA	NA	NA	NA	NA	NA	NA	NA	NA	NA	NA	NA	NA	NA	NA	NA	NA	NA	NA	NA	NA	NA	NA	NA	NA
Antigua	NA	11	NA	9.5	8.75	4	1	0.5	0	NA	NA	0	NA	NA	NA	NA	2	NA	NA	NA	NA	NA	NA	NA	NA	NA	NA	NA	NA	NA	NA	NA	NA	NA	NA	NA	NA	NA	NA	NA	NA	NA	NA	NA
Saint Kitts	10.25	13.5	8.5	8.75	5.75	4.25	0.5	1.25	0.25	0	NA	0	NA	NA	NA	NA	NA	NA	NA	NA	NA	NA	NA	NA	NA	NA	NA	NA	NA	NA	NA	NA	NA	NA	NA	NA	NA	NA	NA	NA	NA	NA	NA	NA
Barbuda	8.75	9	7	3.75	2.75	1.25	0.25	0.75	10	14.25	10.25	NA	40.7916666666661	NA	NA	31.2916666666661	28	NA	NA	NA	NA	NA	NA	NA	NA	NA	NA	NA	NA	NA	NA	NA	NA	NA	NA	NA	NA	NA	NA	NA	NA	NA	NA	NA
Hispaniola	25.25	21.2916666666679	24	18.7916666666679	16.2916666666679	18.0416666666679	13.25	20	21	22	18.25	19.25	NA	12.75	0	0.25	19.75	12.4583333333339	11.5	17.2916666666679	10.75	0	3.75	5.95833333333212	8.45833333333212	17.5	8.75	34.5	NA	NA	NA	NA	NA	NA	NA	NA	NA	NA	NA	NA	NA	NA	NA	NA
Saint Croix	14.5	36	12.5	11.75	11	33.25	7.25	27.5	25.5	21	11.75	15.5	NA	NA	NA	21.25	3.5	4.25	4.5	NA	NA	NA	NA	NA	NA	NA	NA	NA	NA	NA	NA	NA	NA	NA	NA	NA	NA	NA	NA	NA	NA	NA	NA	NA
Jamaica	53.5	76.5416666666661	72.2916666666661	72.2916666666661	71.2916666666661	85.2083333333321	120.75	NA	NA	NA	148.5	58	1.25	NA	NA	35.25	55.25	134.5	132.75	NA	21.5	2.25	NA	NA	NA	28.25	NA	NA	NA	NA	NA	NA	NA	NA	NA	NA	NA	NA	NA	NA	NA	NA	NA	NA
Puerto Rico	19.25	19.5416666666679	17.25	16.5	14.5416666666679	16.2916666666679	7.5	14.25	15.25	12.5	6.75	7.5	0.5	4.25	NA	NA	5.25	2.75	0	NA	NA	NA	NA	NA	NA	NA	NA	NA	NA	NA	NA	NA	NA	NA	NA	NA	NA	NA	NA	NA	NA	NA	NA	NA
Saint Martin	47.2083333333339	19	NA	17.5	16.75	16.25	9.25	8.5	6.75	2.75	0	1	NA	2	NA	NA	NA	16.75	13.25	NA	NA	NA	NA	NA	NA	NA	NA	NA	NA	NA	NA	NA	NA	NA	NA	NA	NA	NA	NA	NA	NA	NA	NA	NA
Vieques	31.25	41.5	NA	40	39.25	26	9.75	16.5	16	12.25	6.5	7.25	60.2916666666661	2	NA	11.25	4	NA	0	NA	NA	NA	NA	NA	NA	NA	NA	NA	NA	NA	NA	NA	NA	NA	NA	NA	NA	NA	NA	NA	NA	NA	NA	NA
St. Thomas	34	43.25	NA	41.75	41	23.75	12.5	18	17.5	10	4.25	5	54.2916666666661	2.5	NA	9.5	2.5	1.5	NA	NA	NA	NA	NA	NA	NA	NA	NA	NA	NA	NA	NA	NA	NA	NA	NA	NA	NA	NA	NA	NA	NA	NA	NA	NA
Gonave Island	80.75	NA	NA	NA	95.4583333333321	96.4583333333321	96.7083333333321	182.958333333334	171	NA	152.75	110	0.5	NA	NA	NA	NA	NA	NA	NA	NA	NA	NA	NA	NA	NA	NA	NA	NA	NA	NA	NA	NA	NA	NA	NA	NA	NA	NA	NA	NA	NA	NA	NA
Grand Cayman	135	78.5416666666679	75.5416666666679	75.7916666666679	75	73	60.75	68.75	170.458333333332	185.708333333332	104	67.5	10	NA	10.2916666666679	45.5	NA	148.291666666668	146.541666666668	27.5416666666679	NA	2	NA	50.5	89.2916666666679	1.75	NA	NA	NA	NA	NA	NA	NA	NA	NA	NA	NA	NA	NA	NA	NA	NA	NA	NA
Cuba	80.25	93.0416666666661	88.7916666666661	88.7916666666661	74.7916666666661	78.0416666666661	78.7916666666661	80.7916666666661	151.958333333332	154.958333333332	150	61	4.5	NA	3.75	50.75	NA	120.25	118.5	NA	1.25	NA	5	0	19	0	21.5	48	NA	NA	8.25	8.5	41.75	NA	35.25	19	11.5	52.75	38.25	NA	76.5	NA	76	80.25
Tortuga	NA	NA	NA	NA	NA	NA	NA	NA	NA	NA	NA	NA	10.5	NA	NA	NA	NA	NA	NA	NA	NA	NA	NA	2.20833333333212	4.70833333333212	NA	21.9583333333321	NA	NA	NA	NA	NA	NA	NA	NA	NA	NA	NA	NA	NA	NA	NA	NA	NA
Great Inagua Island	NA	NA	NA	NA	104.958333333332	105.958333333332	106.208333333332	NA	NA	NA	102.25	63.5	1	NA	NA	45.75	88	51.75	50.25	4.25	NA	NA	NA	NA	1.5	NA	0	7.5	NA	7.5	5.75	6.25	17.5	NA	NA	NA	9.25	NA	19.25	NA	54.25	NA	53.75	58
Little Inagua	NA	NA	NA	NA	140.708333333332	141.708333333332	141.958333333332	NA	NA	NA	105.5	104.25	5	NA	NA	45	91.25	55	53.5	40	NA	13.75	NA	2	NA	NA	2	5	NA	1	4.25	1.45833333333212	8.25	NA	NA	NA	6	NA	9.5	NA	43	NA	42.5	46.75
Isla de la Juventud	101	87.7916666666679	84.7916666666679	85.0416666666679	85.0416666666679	119.5	92.75	144.25	151.458333333332	154.458333333332	153.458333333332	143.208333333332	45.7083333333321	NA	89.75	78.25	NA	NA	NA	NA	1.75	0	NA	96.5	NA	NA	NA	NA	NA	NA	NA	NA	NA	NA	NA	NA	NA	NA	NA	NA	NA	NA	NA	NA
East Caicos	67.75	310.291666666666	NA	NA	61.25	385.5	55	369.5	NA	39.25	35.5	36.75	5.5	76.75	NA	13.5	49.25	41.5	40.25	NA	NA	11.25	NA	7.25	4	NA	NA	1.25	NA	1.75	10	0.5	50.75	NA	NA	NA	4.75	NA	22	NA	51.5	NA	54	56
Middle Caicos	NA	316.041666666666	NA	NA	NA	NA	306.291666666666	NA	NA	127.208333333332	122.708333333332	50	11	NA	NA	30.0416666666679	76.5	134.708333333332	76.5416666666679	NA	NA	14	NA	10	2.75	NA	0	NA	NA	0.5	8.75	3.25	54	NA	NA	NA	5.25	NA	20.75	NA	50.25	NA	52.75	54.75
Providenciales	NA	NA	NA	NA	NA	NA	NA	NA	NA	NA	NA	96.0416666666679	NA	NA	NA	NA	NA	NA	NA	NA	NA	NA	NA	NA	NA	NA	NA	NA	NA	NA	NA	NA	NA	NA	NA	NA	NA	NA	NA	NA	NA	NA	NA	NA
North Caicos	NA	NA	NA	NA	NA	NA	NA	NA	NA	NA	NA	95.5416666666679	25.5	NA	NA	109.5	NA	NA	NA	NA	NA	14.25	NA	10.25	1	NA	0	0	NA	NA	7	5.25	NA	NA	NA	NA	8.75	NA	19	NA	48.5	NA	51	53
Acklins Island	NA	84.2499999999991	NA	NA	NA	62.25	59.25	NA	NA	48.5	42.75	43.5	17.25	NA	NA	27.25	41.25	35	33	NA	NA	5	NA	2.5	1.75	NA	6.75	23.25	NA	20.7916666666679	NA	0	22.5	NA	NA	NA	0	NA	10.25	NA	39.75	NA	42.25	44.25
Mayaguana	NA	75.2499999999991	NA	NA	160.708333333332	53.25	50.25	NA	NA	39.5	33.75	34.5	27.5	NA	NA	18.25	32.25	26	24	60	NA	33.75	NA	3.25	1.5	NA	0.5	1.75	NA	3	0	NA	0	NA	NA	NA	0.5	NA	5.5	NA	40.25	NA	42.75	44.75
Crooked Island	215.791666666668	NA	NA	NA	209.291666666668	NA	199.958333333333	NA	NA	NA	116	114.75	19.25	NA	NA	62.5	101.75	65.5	64	NA	NA	12	NA	6	8	NA	8.75	25.7916666666679	NA	21.7916666666679	0	0	NA	NA	6.5	NA	0.5	NA	0.25	NA	11.25	NA	11	14.25
Long Island	NA	NA	NA	NA	NA	NA	463.25	NA	NA	NA	NA	85.75	20	NA	NA	NA	NA	NA	NA	NA	NA	7.75	NA	6.75	10.75	NA	13	35.5	NA	NA	2.25	11.25	0	NA	0.75	NA	0	NA	1.25	NA	4.5	NA	4.5	10.75
Great Exuma	NA	NA	NA	NA	NA	NA	471.75	NA	NA	NA	NA	630.708333333332	22	NA	NA	NA	NA	NA	NA	NA	NA	9.75	NA	8.75	16.75	NA	76	120.75	NA	NA	4.25	18.4583333333321	0.75	0	NA	0.5	0	1.75	0	36.25	2.25	NA	16.25	20
South Andros	NA	NA	NA	NA	NA	NA	NA	NA	NA	NA	NA	NA	203.708333333332	226.041666666668	NA	186.291666666668	NA	190.791666666668	189.541666666668	NA	147.958333333334	75	NA	74	NA	156.208333333334	127.25	NA	NA	NA	101.75	98	NA	NA	0.5	NA	15.75	13.5	0	11.25	1.25	0	0.25	3.5
San Salvador Island	169.291666666668	87.4999999999991	NA	NA	162.791666666668	65.5	62.5	NA	NA	51.75	46	46.75	19	88.75	NA	30.5	44.5	38.25	36.25	NA	NA	6.75	NA	4.25	2.75	NA	5.25	12.75	NA	17	0	0.5	19.9583333333321	16.7083333333321	8.5	NA	NA	NA	5.45833333333212	NA	0.75	NA	1.25	3
Mangrove Cay	NA	NA	NA	NA	NA	NA	NA	NA	NA	NA	NA	NA	NA	NA	NA	NA	NA	NA	NA	NA	149.958333333334	77.25	NA	76.25	NA	158.208333333334	NA	NA	NA	NA	104	100.25	NA	NA	2	1	18.75	NA	1.75	13	4.25	0.75	0.75	8.20833333333212
Cat Island	176.041666666668	379.25	NA	377.25	169.541666666668	226.458333333332	163.291666666668	210.458333333332	NA	91.75	88	83.25	25.75	185.25	NA	60.5	101.75	69	67.5	NA	125.208333333334	18.5	NA	12.5	11.5	80.5	9	20.75	NA	21	3.5	4	0	50.7083333333321	26	NA	0.25	NA	NA	3.25	0.5	NA	0.75	0
North Andros	NA	NA	NA	NA	NA	NA	NA	NA	NA	NA	NA	NA	NA	NA	NA	NA	NA	NA	NA	NA	150.208333333334	NA	NA	NA	NA	158.458333333334	NA	NA	NA	NA	NA	NA	NA	NA	NA	1	18.75	0	1.75	NA	4.25	1	0.75	8.20833333333212
Eleuthera	NA	391	NA	389	389	387.5	232.041666666668	455.958333333332	NA	133	129.25	130.5	50.25	206.541666666668	NA	77	143	142.5	154.5	NA	123.208333333334	43	NA	30.5	21.5	79.75	23.5	76	NA	NA	14	21.75	8	2.20833333333212	5.5	0.75	1.5	4.5	0	2.25	NA	5.25	0.75	1.75
New Providence	NA	NA	NA	NA	NA	NA	NA	NA	NA	NA	NA	NA	NA	NA	NA	NA	NA	NA	NA	NA	140.458333333334	NA	NA	NA	NA	148.708333333334	NA	NA	NA	NA	NA	NA	NA	29.7083333333321	19.5	4.25	14.25	8	2.5	5.75	1.75	NA	1	2.5
Great Abaco Island	187.041666666668	260.25	122.208333333334	122.458333333334	168.041666666666	175.791666666666	157.541666666666	177.791666666666	NA	131.25	127.5	128.75	51.0416666666679	206.291666666668	44.7916666666679	75.25	141.25	140.75	152.75	NA	28.25	2.75	NA	28.75	27.25	5.5	22.25	72.5	NA	NA	21.75	20.5	11	8.75	5	20.5	1.25	22.5	0	NA	8.75	NA	NA	0
Grand Bahama Island	187.541666666668	260.75	122.708333333334	122.958333333334	169.791666666666	177.541666666666	159.291666666666	179.541666666666	NA	134	130.25	131.5	51.2916666666679	NA	45.0416666666679	77.75	144	143.25	155.25	NA	28.5	3.25	NA	31.25	29.75	6	24.75	91	NA	NA	24.25	23	15.75	11.25	12	4.75	3.5	22.75	0	NA	0	8.5	0	NA
