# Supplementary material for: Testing the oceanic dispersal potential of Caribbean fleshy-fruited plants
Source: PLoS One. 2026 May 27;21(5):e0348628. doi: 10.1371/journal.pone.0348628 (PMC13215481; doi:10.1371/journal.pone.0348628)
Supplement: S3 Table — See Github link for all connectivity matrices. (CSV) [file pone.0348628.s009.csv]

	1	2	3	4	5	6	7	8	9	10	11	12	13	14	15	16	17	18	19	20	21	22	23	24	25	26	27	28	29	30	31	32	33	34	35	36	37	38	39	40	41	42	43	44
1	NA	0.0952380952380952	0.0232558139534884	0.0119047619047619	NA	NA	NA	NA	NA	NA	NA	NA	NA	NA	NA	NA	NA	NA	NA	NA	NA	NA	NA	NA	NA	NA	NA	NA	NA	NA	NA	NA	NA	NA	NA	NA	NA	NA	NA	NA	NA	NA	NA	NA
2	NA	NA	NA	0.0119047619047619	0.00961538461538462	0.0149253731343284	0.0138629698743802	NA	NA	NA	NA	NA	NA	NA	NA	NA	NA	NA	NA	NA	NA	NA	NA	NA	NA	NA	NA	NA	NA	NA	NA	NA	NA	NA	NA	NA	NA	NA	NA	NA	NA	NA	NA	NA
3	0.285714285714286	0.273809523809524	NA	0.0238095238095238	0.00961538461538462	0.0149253731343284	NA	NA	NA	NA	NA	NA	NA	NA	NA	NA	NA	NA	NA	NA	NA	NA	NA	NA	NA	NA	NA	NA	NA	NA	NA	NA	NA	NA	NA	NA	NA	NA	NA	NA	NA	NA	NA	NA
4	0.214285714285714	0.642857142857143	0.0465116279069767	NA	0.0673076923076923	0.0746268656716418	0.0413223140495868	0.0178571428571429	NA	NA	NA	NA	NA	NA	NA	NA	NA	NA	NA	NA	NA	NA	NA	NA	NA	NA	NA	NA	NA	NA	NA	NA	NA	NA	NA	NA	NA	NA	NA	NA	NA	NA	NA	NA
5	0.285714285714286	0.678571428571429	0.232558139534884	0.178571428571429	NA	0.104477611940299	0.0578512396694215	0.0714285714285714	NA	NA	NA	0.0740740740740741	NA	NA	NA	NA	NA	NA	NA	NA	NA	NA	NA	NA	NA	NA	NA	NA	NA	NA	NA	NA	NA	NA	NA	NA	NA	NA	NA	NA	NA	NA	NA	NA
6	0.125	0.345238095238095	0.186046511627907	0.30952380952381	0.201923076923077	NA	0.0298587043471074	0.0357142857142857	0.0625	NA	NA	0.111111111111111	NA	NA	NA	NA	NA	NA	NA	NA	NA	NA	NA	NA	NA	NA	NA	NA	NA	NA	NA	NA	NA	NA	NA	NA	NA	NA	NA	NA	NA	NA	NA	NA
7	0.214285714285714	0.345238095238095	0.27906976744186	0.333333333333333	0.298076923076923	0.208955223880597	NA	0.0892857142857143	0.25	0.142857142857143	0.166666666666667	0.185185185185185	NA	NA	NA	NA	0.0132275132285714	NA	NA	NA	NA	NA	NA	NA	NA	NA	NA	NA	NA	NA	NA	NA	NA	NA	NA	NA	NA	NA	NA	NA	NA	NA	NA	NA
8	0.0892857142857143	0.154761904761905	0.13953488372093	0.130952380952381	0.221153846153846	0.402985074626866	0.0909090909090909	NA	0.125	0.0714285714285714	0.0666666666666667	0.222222222222222	NA	NA	NA	NA	0.0132275132285714	NA	NA	NA	NA	NA	NA	NA	NA	NA	NA	NA	NA	NA	NA	NA	NA	NA	NA	NA	NA	NA	NA	NA	NA	NA	NA	NA
9	0.0357142857142857	0.0258620689642857	0.0465116279069767	0.0357142857142857	0.0480769230769231	0.0895522388059701	0.0743801652892562	0.142857142857143	NA	0.0714285714285714	0.01851851852	0.0740740740740741	NA	NA	NA	NA	0.0132275132285714	NA	NA	NA	NA	NA	NA	NA	NA	NA	NA	NA	NA	NA	NA	NA	NA	NA	NA	NA	NA	NA	NA	NA	NA	NA	NA	NA
10	NA	0.0952380952380952	NA	0.0357142857142857	0.0480769230769231	0.164179104477612	0.15702479338843	0.142857142857143	0.125	NA	NA	0.148148148148148	NA	NA	NA	NA	0.0476190476190476	NA	NA	NA	NA	NA	NA	NA	NA	NA	NA	NA	NA	NA	NA	NA	NA	NA	NA	NA	NA	NA	NA	NA	NA	NA	NA	NA
11	0.0535714285714286	0.0537634408630952	0.0697674418604651	0.0714285714285714	0.0576923076923077	0.134328358208955	0.12396694214876	0.142857142857143	0.25	0.214285714285714	NA	0.148148148148148	NA	NA	NA	NA	NA	NA	NA	NA	NA	NA	NA	NA	NA	NA	NA	NA	NA	NA	NA	NA	NA	NA	NA	NA	NA	NA	NA	NA	NA	NA	NA	NA
12	0.0714285714285714	0.226190476190476	0.13953488372093	0.154761904761905	0.182692307692308	0.507462686567164	0.264462809917355	0.142857142857143	0.125	0.0967741935535713	0.0666666666666667	NA	NA	NA	NA	0.00762250453684212	0.0399385560666667	NA	NA	NA	NA	NA	NA	NA	NA	NA	NA	NA	NA	NA	NA	NA	NA	NA	NA	NA	NA	NA	NA	NA	NA	NA	NA	NA
13	0.245689655160714	0.0857963875214286	0.214553638404651	0.199692780333333	0.177419354834616	0.117344312919403	0.156758197822314	0.104838709675	0.2620967741875	0.0595238095285714	0.139784946233334	0.465949820777778	NA	0.20967741935	0.3125	0.431578947368421	0.0998463901666666	0.177419354834616	0.134792626725	NA	0.0155316606925926	0.0645161290322581	NA	0.129032258064516	NA	0.0107526881717949	0.0273972602739726	0.0192697768764706	NA	NA	NA	NA	NA	NA	NA	NA	NA	NA	NA	NA	NA	NA	NA	NA
14	0.0483870967767857	0.0155993431857143	0.0232558139534884	0.0357142857142857	0.0384615384615385	0.0324240864626866	0.0495867768595041	0.014976958525	0.0524193548375	0.0599078341	0.0666666666666667	0.167264038240741	NA	NA	NA	NA	0.142857142857143	0.0384615384615385	0.0178571428571429	NA	NA	NA	NA	NA	NA	NA	NA	NA	NA	NA	NA	NA	NA	NA	NA	NA	NA	NA	NA	NA	NA	NA	NA	NA
15	0.0396825396857143	0.0261904761904762	0.0306976744186046	0.0209523809523809	0.0169230769230769	0.0131343283582089	0	NA	NA	NA	0	0.0617283950666666	0.0686274509803922	NA	NA	0.0206896551726316	0.0132275132285714	0	0	NA	0.0310633213851852	0.0967741935483871	NA	NA	NA	0.0107526881717949	NA	NA	NA	NA	NA	NA	NA	NA	NA	NA	NA	NA	NA	NA	NA	NA	NA	NA
16	0.104838709675	0.0698924731166666	0.136534133530233	0.14976958525	0.173697270480769	0.162734713525373	0.223140495867769	0.161290322589286	0.3387096774375	0.225806451625	0.366666666666667	0.851851851851852	0.0392156862745098	0.666666666666667	NA	NA	0.333333333333333	0.423076923076923	0.285714285714286	NA	NA	NA	NA	NA	NA	NA	NA	NA	NA	NA	NA	NA	NA	NA	NA	NA	NA	NA	NA	NA	NA	NA	NA	NA
17	0.0099206349214286	0.02995391705	NA	0.0199692780333333	0.0241935483865384	0.0751083293194029	0.0909090909090909	0.0892857142857143	0.1875	0.321428571428571	0.2	0.444444444444444	NA	0.0833333333333333	NA	NA	NA	0.0161290322576923	0.0161290322589286	NA	NA	NA	NA	NA	NA	NA	NA	NA	NA	NA	NA	NA	NA	NA	NA	NA	NA	NA	NA	NA	NA	NA	NA	NA
18	0.0258620689642857	0.0132275132285714	NA	0.0155993431857143	0.0188992042442307	0.0625902744328358	0.0909090909090909	0.0599078341	0.1129032258125	0.142857142857143	0.3	0.481481481481481	NA	0.5	NA	0.01765704584	0.261904761904762	NA	0.0714285714285714	NA	NA	NA	NA	NA	NA	NA	NA	NA	NA	NA	NA	NA	NA	NA	NA	NA	NA	NA	NA	NA	NA	NA	NA	NA
19	0.0258620689642857	0.0132275132285714	NA	0.0132275132285714	0.0160256410269231	0.0625902744328358	0.0826446280991736	0.044930875575	0.104838709675	0.178571428571429	0.266666666666667	0.481481481481481	NA	0.5	NA	0.0210526315789474	0.261904761904762	0.0384615384615385	NA	NA	NA	NA	NA	NA	NA	NA	NA	NA	NA	NA	NA	NA	NA	NA	NA	NA	NA	NA	NA	NA	NA	NA	NA	NA
20	0.00785714285714288	NA	NA	NA	0	0	0	0	0	NA	0	0	0.0196078431372549	NA	NA	NA	NA	NA	NA	NA	NA	0.0161290322580645	NA	NA	NA	NA	NA	NA	NA	NA	NA	NA	NA	NA	NA	NA	NA	NA	NA	NA	NA	NA	NA	NA
21	0	0.0261904761904762	0.0818604651162791	0.0314285714285714	0.0380769230769231	0.0131343283582089	0.0183654729123967	0.0235714285714286	0	0	0	0.0823045267555555	0.0740037950647059	NA	0.1875	0.0116959064336842	NA	0	0	0.20967741935	NA	0.338709677419355	NA	0.0358422939096774	0.00367647058823529	0.192307692307692	NA	NA	NA	NA	NA	NA	NA	NA	NA	NA	NA	NA	NA	NA	NA	NA	NA	NA
22	0.0392857142857143	0	0.0339147286860466	0.0243055555583333	0.0480769230807692	0.0414593698208955	0.0413223140528926	0.0297619047642857	0	0	0	0.144032921822222	0.166666666666667	NA	0.5	0.0409356725178947	0.0132275132285714	0	0	NA	0.574074074074074	NA	NA	0.290322580645161	0.294117647058824	0.269230769230769	0.0821917808219178	0.117647058823529	NA	0.142857142857143	0.192307692307692	0.136363636363636	0.0430107526871795	NA	0.0301075268833333	0.0931899641555555	0.0184331797244898	0.103448275857143	0.0111827956986666	NA	0.00949667616410257	NA	0.00437810945273632	0.00349206349206349
23	NA	NA	NA	NA	NA	NA	NA	NA	NA	NA	NA	NA	0.00980392156862745	NA	NA	NA	NA	NA	NA	NA	NA	NA	NA	0.0645161290322581	0.0588235294117647	NA	0.0114891736630137	NA	NA	NA	NA	NA	NA	NA	NA	NA	NA	NA	NA	NA	NA	NA	NA	NA
24	NA	NA	NA	NA	0	0	0	NA	NA	NA	0	0.0411522633777778	0.137254901960784	NA	NA	0.0233918128673684	0.00694444444523809	0.0320512820538462	0.0297619047642857	0.25	NA	0.0161290322580645	NA	NA	0.176470588235294	NA	0.123287671232877	0.0882352941176471	NA	0.0714285714285714	0.153846153846154	0.181818181818182	0.0430107526871795	NA	NA	NA	0.0204081632653061	NA	0.0111827956986666	NA	0.00949667616410257	NA	0.00552791597611941	0.00440917107619048
25	NA	NA	NA	NA	0	0	0	NA	NA	NA	0	0	0.0490196078431373	NA	NA	0.00584795321684211	0	0.0320512820538462	0.0198412698428571	0.16379310345	NA	0.0105672969967742	NA	0.0645161290322581	NA	NA	0.123287671232877	0.117647058823529	NA	0.214285714285714	0.0384615384615385	0.181818181818182	0.0512820512820513	NA	NA	NA	0.0204081632653061	NA	0.02	NA	0.0142450142461538	NA	0.00829187396417913	0.00661375661428571
26	0	0.0208333333357143	0.0716279069767444	0.0419047619047619	0.0423076923076923	0	0	0	0	0	0	0	0.0381263616588236	NA	0.0078125	0.0277894736842105	NA	NA	NA	NA	0.518518518518518	0.354838709677419	NA	0	NA	NA	NA	NA	NA	NA	NA	NA	NA	NA	NA	NA	NA	NA	NA	NA	NA	NA	NA	NA
27	0.0099206349214286	0	NA	NA	0.00534188034230769	0	0.0229568411404959	0	NA	0.0467980295571428	0.06551724138	0.291187739466666	0.0784313725490196	0.0733333333333335	NA	0.0950764006842107	0.0529100529142857	0.0747863247923079	0.0892857142928573	NA	NA	NA	NA	0.032258064516129	0.0588235294117647	NA	NA	0.176470588235294	NA	0.142857142857143	0.115384615384615	0.318181818181818	0.0284900284923077	NA	NA	NA	0.054421768707483	NA	0.0447311827946666	NA	0.0189933523282051	NA	0.0165837479283582	0.00881834215238097
28	NA	0	NA	NA	NA	NA	0	NA	NA	0	0	0.102880658444444	0.0392156862745098	NA	NA	0.0228675136105264	0.0104761904761905	0	0.0157142857142857	NA	NA	NA	NA	0.032258064516129	0.0588235294117647	NA	0.0684931506849315	NA	NA	0.142857142857143	0.0769230769230769	0.272727272727273	0.0142450142461538	NA	NA	NA	0.0272108843537415	NA	0.016774193548	NA	0.00949667616410257	NA	0.0110558319522388	0.00661375661428571
29	NA	NA	NA	NA	NA	NA	NA	NA	NA	NA	NA	0	NA	NA	NA	NA	NA	NA	NA	NA	NA	NA	NA	NA	NA	NA	NA	NA	NA	NA	NA	NA	NA	NA	NA	NA	NA	NA	NA	NA	NA	NA	NA	NA
30	NA	NA	NA	NA	NA	NA	NA	NA	NA	NA	NA	0	0.00822264389607843	NA	NA	0	NA	NA	NA	NA	NA	NA	NA	0.032258064516129	0.0588235294117647	NA	0.0273972602739726	0.0882352941176471	NA	NA	0.0384615384615385	0.136363636363636	NA	NA	NA	NA	0.0136054421768707	NA	0.0111827956986666	NA	0.00949667616410257	NA	0.00829187396417913	0.00440917107619048
31	NA	0.00523809523809524	NA	NA	NA	0.00829187396417913	0.00459136822809918	NA	NA	0.0198412698428571	0.03703703704	0.0411522633777778	0.0328905755843137	NA	NA	0.01765704584	0.0264550264571429	0.0377984084884615	0.0387931034464286	NA	NA	0.0161290322580645	NA	0.225806451612903	0.470588235294118	NA	0.150684931506849	0.148007590129412	NA	0.1198156682	NA	0.454545454545455	0.0215053763435897	NA	NA	NA	0.0340136054421769	NA	0.02	NA	0.0111995284410256	NA	0.00829187396417913	0.00661375661428571
32	NA	0.00523809523809524	NA	NA	0	0.0165837479283582	0.0137741046842975	NA	NA	0.0233990147785714	0.0482758620666667	0.0970625798222221	0.0192697768764706	NA	NA	0.02648556876	0.0517241379285714	0.0645161290307692	0.0599078341	0.1388888889	NA	0.00896057347741934	NA	0.129032258064516	0.352941176470588	NA	0.246575342465753	0.323529411764706	NA	0.214285714285714	0.153846153846154	NA	0.0769230769230769	NA	NA	NA	0.0408163265306122	NA	0.0333333333333333	NA	0.0142450142461538	NA	0.0110558319522388	0.00661375661428571
33	0	NA	NA	NA	0	NA	0	NA	NA	NA	0	0	0.0164452877921569	NA	NA	NA	0	0.0106837606846154	0.0099206349214286	NA	NA	0.0116796440483871	NA	0.129032258064516	0.235294117647059	NA	0.123287671232877	0.0986717267529408	NA	0.0599078341	0.423076923076923	0.5	NA	NA	0.0666666666666667	NA	0.0748299319727891	NA	0.0866666666666667	NA	0.094017094017094	NA	0.0597014925373134	0.0215053763452381
34	NA	NA	NA	NA	NA	NA	0	NA	NA	NA	NA	0.0162962962962963	0.00822264389607843	NA	NA	NA	NA	NA	NA	NA	NA	0.032258064516129	NA	0.0645161290322581	0.0588235294117647	NA	0.0547945205479452	0.0385395537529412	NA	NA	0.153846153846154	0.272727272727273	0.205128205128205	NA	0.1	NA	0.0476190476190476	NA	0.06	NA	0.0598290598290598	NA	0.0497512437810945	0.0198412698412698
35	NA	NA	NA	NA	NA	NA	0	NA	NA	NA	NA	0	0.0164452877921569	NA	NA	NA	NA	NA	NA	NA	NA	0.0161290322580645	NA	0.0645161290322581	0.0493358633764706	NA	0.0120547945205479	0	NA	NA	0.153846153846154	0.0762463343090909	0.230769230769231	0.148148148148148	NA	0.111111111111111	0.0748299319727891	0.285714285714286	0.0533333333333333	0.13103448276	0.0683760683760684	NA	0.0500722195462686	0.0199692780333333
36	NA	NA	NA	NA	NA	NA	NA	NA	NA	NA	NA	NA	NA	0	NA	0	NA	0	0	NA	0	0.00709677419354838	NA	0.0141935483870968	NA	0	0	NA	NA	NA	0	0	NA	NA	0.0333333333333333	NA	0.0430107526904762	0.258064516142857	0.0533333333333333	0.2	0.0683760683760684	0.5	0.0398009950248756	0.0238095238095238
37	0	0.00347222222261905	NA	NA	0	0.00829187396417913	0.027548209368595	NA	NA	0.0396825396857143	0.05555555556	0.246913580266666	0.0493358633764706	0.0486111111166668	NA	0.0457350272210526	0.0529100529142857	0.0629973474807693	0.081896551725	NA	NA	0.0483870967741935	NA	0.193548387096774	0.352941176470588	NA	0.397260273972603	0.382352941176471	NA	0.1797235023	0.461538461538462	1.18181818181818	0.150537634405128	0.155316606925926	0.166666666666667	NA	NA	NA	0.3	NA	0.35042735042735	NA	0.283582089552239	0.154761904761905
38	NA	NA	NA	NA	NA	NA	NA	NA	NA	NA	NA	NA	NA	NA	NA	NA	NA	NA	NA	NA	0	0.00709677419354838	NA	0.0141935483870968	NA	0	NA	NA	NA	NA	0	0	NA	NA	0.0333333333333333	0.222222222222222	0.0228220320380952	NA	0.0266666666666667	0.4	0.0427350427350427	0.333333333333333	0.0298507462686567	0.0238095238095238
39	0	0	NA	0	0	0	0	0	NA	0	0.0194444444466667	0.195555555555555	0.0328905755843137	0	NA	0.0292397660842105	0	0.0338461538461538	0.0496031746071429	NA	0	0.0317018909903225	NA	0.129032258064516	0.235294117647059	0.0112820512820513	0.342465753424658	0.246679316882353	NA	0.1198156682	0.384615384615385	0.909090909090909	0.256410256410256	0.102880658444444	0.08387096774	NA	0.326530612244898	NA	NA	0.2	0.307692307692308	NA	0.288557213930348	0.202380952380952
40	NA	NA	NA	NA	NA	NA	NA	NA	NA	NA	NA	NA	NA	NA	NA	NA	NA	NA	NA	NA	0	NA	NA	NA	NA	0	NA	NA	NA	NA	NA	NA	NA	NA	NA	0.222222222222222	0.0114110160190476	0.571428571428571	0.0266666666666667	NA	0.0341880341880342	0.333333333333333	0.0248756218905473	0.0198412698412698
41	NA	0	NA	0	0	0	0	0	NA	0	0	0	0.0108932461882353	0	NA	0.0231578947368421	0	0	0	NA	0	0.026881720432258	NA	0.0700778642903226	0.0986717267529408	0.0112820512820513	0.114891736630137	0.0517647058823528	NA	NA	0.208436724576923	0.266862170081818	0.307692307692308	0.37037037037037	0.2	0.111111111111111	0.45578231292517	0.142857142857143	0.306666666666667	0.2	NA	0.166666666666667	0.243781094527363	0.138888888888889
42	NA	NA	NA	NA	NA	NA	NA	NA	NA	NA	NA	NA	NA	NA	NA	NA	NA	NA	NA	NA	0	NA	NA	NA	NA	0	NA	NA	NA	NA	NA	NA	NA	0.0310633213851852	0.0279569892466666	0.111111111111111	0.0245775729659864	0.142857142857143	0.0266666666666667	0.2	0.0341880341880342	NA	0.0298507462686567	0.0238095238095238
43	0	0	0	0	0	0	0	0	NA	0	0	0	0.0544662309411765	0	0.104166666675	0.0602105263157895	0	0	0	NA	0.310633213851852	0.532258064516129	NA	0.135275754419355	0.148007590129412	0.384615384615385	0.149359257619178	0.0647058823529413	NA	NA	0.161290322576923	0.343108504390909	0.256410256410256	0.296296296296296	0.3	0.186379928311111	0.503401360544218	0.2396313364	0.413333333333333	NA	0.307692307692308	NA	NA	0.23015873015873
44	0	0	0	0	0	0	0	0	NA	0	0	0	0.0490196078470589	NA	0.104166666675	0.055578947368421	0	0	0	NA	0.295101553159259	0.516129032258065	NA	0.116796440483871	0.148007590129412	0.358974358974359	0.0919133893041092	0	NA	NA	0.161290322576923	0.228739002927273	0.162117452448718	0.259259259259259	0.233333333333333	0.333333333333333	0.394557823129252	0.2396313364	0.44	NA	0.427350427350427	0.166666666666667	0.26865671641791	NA
