# Supplementary material for: Testing the oceanic dispersal potential of Caribbean fleshy-fruited plants
Source: PLoS One. 2026 May 27;21(5):e0348628. doi: 10.1371/journal.pone.0348628 (PMC13215481; doi:10.1371/journal.pone.0348628)
Supplement: S4 Table — 1 = joint presence. NA = joint absence. 0 = differing absence/presence. See Github link for all distribution matrices. (CSV) [file pone.0348628.s010.csv]

	Acklins_Island	Antigua	Barbados	Barbuda	Cat_Island	Crooked_Island	Cuba	Dominica	East_Caicos	Eleuthera	Gonave_Island	Grand_Bahama_Island	Grand_Cayman	Great_Abaco_Island	Great_Exuma	Great_Inagua_Island	Grenada	Guadeloupe	Hispaniola	Isla_de_la_Juventud	Jamaica	Little_Inagua	Long_Island	Mangrove_Cay	Martinique	Mayaguana	Middle_Caicos	Montserrat	New_Providence	North_Andros	North_Caicos	Providenciales	Puerto_Rico	Saint_Croix	Saint_Kitts	Saint_Louis	Saint_Lucia	Saint_Martin	Saint_Vincent	San_Salvador_Island	South_Andros	St._Thomas	Tortuga	Vieques
Acklins_Island	NA	0	0	NA	0	NA	0	0	0	0	NA	0	0	0	0	NA	NA	0	0	0	0	NA	0	0	0	NA	0	0	0	0	0	0	0	0	0	0	0	0	NA	0	NA	0	NA	0
Antigua	0	1	1	0	1	0	1	1	1	1	0	1	1	1	1	0	0	1	1	1	1	0	1	1	1	0	1	1	1	1	1	1	1	1	1	1	1	1	0	1	0	1	0	1
Barbados	0	1	1	0	1	0	1	1	1	1	0	1	1	1	1	0	0	1	1	1	1	0	1	1	1	0	1	1	1	1	1	1	1	1	1	1	1	1	0	1	0	1	0	1
Barbuda	NA	0	0	NA	0	NA	0	0	0	0	NA	0	0	0	0	NA	NA	0	0	0	0	NA	0	0	0	NA	0	0	0	0	0	0	0	0	0	0	0	0	NA	0	NA	0	NA	0
Cat_Island	0	1	1	0	1	0	1	1	1	1	0	1	1	1	1	0	0	1	1	1	1	0	1	1	1	0	1	1	1	1	1	1	1	1	1	1	1	1	0	1	0	1	0	1
Crooked_Island	NA	0	0	NA	0	NA	0	0	0	0	NA	0	0	0	0	NA	NA	0	0	0	0	NA	0	0	0	NA	0	0	0	0	0	0	0	0	0	0	0	0	NA	0	NA	0	NA	0
Cuba	0	1	1	0	1	0	1	1	1	1	0	1	1	1	1	0	0	1	1	1	1	0	1	1	1	0	1	1	1	1	1	1	1	1	1	1	1	1	0	1	0	1	0	1
Dominica	0	1	1	0	1	0	1	1	1	1	0	1	1	1	1	0	0	1	1	1	1	0	1	1	1	0	1	1	1	1	1	1	1	1	1	1	1	1	0	1	0	1	0	1
East_Caicos	0	1	1	0	1	0	1	1	1	1	0	1	1	1	1	0	0	1	1	1	1	0	1	1	1	0	1	1	1	1	1	1	1	1	1	1	1	1	0	1	0	1	0	1
Eleuthera	0	1	1	0	1	0	1	1	1	1	0	1	1	1	1	0	0	1	1	1	1	0	1	1	1	0	1	1	1	1	1	1	1	1	1	1	1	1	0	1	0	1	0	1
Gonave_Island	NA	0	0	NA	0	NA	0	0	0	0	NA	0	0	0	0	NA	NA	0	0	0	0	NA	0	0	0	NA	0	0	0	0	0	0	0	0	0	0	0	0	NA	0	NA	0	NA	0
Grand_Bahama_Island	0	1	1	0	1	0	1	1	1	1	0	1	1	1	1	0	0	1	1	1	1	0	1	1	1	0	1	1	1	1	1	1	1	1	1	1	1	1	0	1	0	1	0	1
Grand_Cayman	0	1	1	0	1	0	1	1	1	1	0	1	1	1	1	0	0	1	1	1	1	0	1	1	1	0	1	1	1	1	1	1	1	1	1	1	1	1	0	1	0	1	0	1
Great_Abaco_Island	0	1	1	0	1	0	1	1	1	1	0	1	1	1	1	0	0	1	1	1	1	0	1	1	1	0	1	1	1	1	1	1	1	1	1	1	1	1	0	1	0	1	0	1
Great_Exuma	0	1	1	0	1	0	1	1	1	1	0	1	1	1	1	0	0	1	1	1	1	0	1	1	1	0	1	1	1	1	1	1	1	1	1	1	1	1	0	1	0	1	0	1
Great_Inagua_Island	NA	0	0	NA	0	NA	0	0	0	0	NA	0	0	0	0	NA	NA	0	0	0	0	NA	0	0	0	NA	0	0	0	0	0	0	0	0	0	0	0	0	NA	0	NA	0	NA	0
Grenada	NA	0	0	NA	0	NA	0	0	0	0	NA	0	0	0	0	NA	NA	0	0	0	0	NA	0	0	0	NA	0	0	0	0	0	0	0	0	0	0	0	0	NA	0	NA	0	NA	0
Guadeloupe	0	1	1	0	1	0	1	1	1	1	0	1	1	1	1	0	0	1	1	1	1	0	1	1	1	0	1	1	1	1	1	1	1	1	1	1	1	1	0	1	0	1	0	1
Hispaniola	0	1	1	0	1	0	1	1	1	1	0	1	1	1	1	0	0	1	1	1	1	0	1	1	1	0	1	1	1	1	1	1	1	1	1	1	1	1	0	1	0	1	0	1
Isla_de_la_Juventud	0	1	1	0	1	0	1	1	1	1	0	1	1	1	1	0	0	1	1	1	1	0	1	1	1	0	1	1	1	1	1	1	1	1	1	1	1	1	0	1	0	1	0	1
Jamaica	0	1	1	0	1	0	1	1	1	1	0	1	1	1	1	0	0	1	1	1	1	0	1	1	1	0	1	1	1	1	1	1	1	1	1	1	1	1	0	1	0	1	0	1
Little_Inagua	NA	0	0	NA	0	NA	0	0	0	0	NA	0	0	0	0	NA	NA	0	0	0	0	NA	0	0	0	NA	0	0	0	0	0	0	0	0	0	0	0	0	NA	0	NA	0	NA	0
Long_Island	0	1	1	0	1	0	1	1	1	1	0	1	1	1	1	0	0	1	1	1	1	0	1	1	1	0	1	1	1	1	1	1	1	1	1	1	1	1	0	1	0	1	0	1
Mangrove_Cay	0	1	1	0	1	0	1	1	1	1	0	1	1	1	1	0	0	1	1	1	1	0	1	1	1	0	1	1	1	1	1	1	1	1	1	1	1	1	0	1	0	1	0	1
Martinique	0	1	1	0	1	0	1	1	1	1	0	1	1	1	1	0	0	1	1	1	1	0	1	1	1	0	1	1	1	1	1	1	1	1	1	1	1	1	0	1	0	1	0	1
Mayaguana	NA	0	0	NA	0	NA	0	0	0	0	NA	0	0	0	0	NA	NA	0	0	0	0	NA	0	0	0	NA	0	0	0	0	0	0	0	0	0	0	0	0	NA	0	NA	0	NA	0
Middle_Caicos	0	1	1	0	1	0	1	1	1	1	0	1	1	1	1	0	0	1	1	1	1	0	1	1	1	0	1	1	1	1	1	1	1	1	1	1	1	1	0	1	0	1	0	1
Montserrat	0	1	1	0	1	0	1	1	1	1	0	1	1	1	1	0	0	1	1	1	1	0	1	1	1	0	1	1	1	1	1	1	1	1	1	1	1	1	0	1	0	1	0	1
New_Providence	0	1	1	0	1	0	1	1	1	1	0	1	1	1	1	0	0	1	1	1	1	0	1	1	1	0	1	1	1	1	1	1	1	1	1	1	1	1	0	1	0	1	0	1
North_Andros	0	1	1	0	1	0	1	1	1	1	0	1	1	1	1	0	0	1	1	1	1	0	1	1	1	0	1	1	1	1	1	1	1	1	1	1	1	1	0	1	0	1	0	1
North_Caicos	0	1	1	0	1	0	1	1	1	1	0	1	1	1	1	0	0	1	1	1	1	0	1	1	1	0	1	1	1	1	1	1	1	1	1	1	1	1	0	1	0	1	0	1
Providenciales	0	1	1	0	1	0	1	1	1	1	0	1	1	1	1	0	0	1	1	1	1	0	1	1	1	0	1	1	1	1	1	1	1	1	1	1	1	1	0	1	0	1	0	1
Puerto_Rico	0	1	1	0	1	0	1	1	1	1	0	1	1	1	1	0	0	1	1	1	1	0	1	1	1	0	1	1	1	1	1	1	1	1	1	1	1	1	0	1	0	1	0	1
Saint_Croix	0	1	1	0	1	0	1	1	1	1	0	1	1	1	1	0	0	1	1	1	1	0	1	1	1	0	1	1	1	1	1	1	1	1	1	1	1	1	0	1	0	1	0	1
Saint_Kitts	0	1	1	0	1	0	1	1	1	1	0	1	1	1	1	0	0	1	1	1	1	0	1	1	1	0	1	1	1	1	1	1	1	1	1	1	1	1	0	1	0	1	0	1
Saint_Louis	0	1	1	0	1	0	1	1	1	1	0	1	1	1	1	0	0	1	1	1	1	0	1	1	1	0	1	1	1	1	1	1	1	1	1	1	1	1	0	1	0	1	0	1
Saint_Lucia	0	1	1	0	1	0	1	1	1	1	0	1	1	1	1	0	0	1	1	1	1	0	1	1	1	0	1	1	1	1	1	1	1	1	1	1	1	1	0	1	0	1	0	1
Saint_Martin	0	1	1	0	1	0	1	1	1	1	0	1	1	1	1	0	0	1	1	1	1	0	1	1	1	0	1	1	1	1	1	1	1	1	1	1	1	1	0	1	0	1	0	1
Saint_Vincent	NA	0	0	NA	0	NA	0	0	0	0	NA	0	0	0	0	NA	NA	0	0	0	0	NA	0	0	0	NA	0	0	0	0	0	0	0	0	0	0	0	0	NA	0	NA	0	NA	0
San_Salvador_Island	0	1	1	0	1	0	1	1	1	1	0	1	1	1	1	0	0	1	1	1	1	0	1	1	1	0	1	1	1	1	1	1	1	1	1	1	1	1	0	1	0	1	0	1
South_Andros	NA	0	0	NA	0	NA	0	0	0	0	NA	0	0	0	0	NA	NA	0	0	0	0	NA	0	0	0	NA	0	0	0	0	0	0	0	0	0	0	0	0	NA	0	NA	0	NA	0
St._Thomas	0	1	1	0	1	0	1	1	1	1	0	1	1	1	1	0	0	1	1	1	1	0	1	1	1	0	1	1	1	1	1	1	1	1	1	1	1	1	0	1	0	1	0	1
Tortuga	NA	0	0	NA	0	NA	0	0	0	0	NA	0	0	0	0	NA	NA	0	0	0	0	NA	0	0	0	NA	0	0	0	0	0	0	0	0	0	0	0	0	NA	0	NA	0	NA	0
Vieques	0	1	1	0	1	0	1	1	1	1	0	1	1	1	1	0	0	1	1	1	1	0	1	1	1	0	1	1	1	1	1	1	1	1	1	1	1	1	0	1	0	1	0	1
