# Supplementary material for: Testing the oceanic dispersal potential of Caribbean fleshy-fruited plants
Source: PLoS One. 2026 May 27;21(5):e0348628. doi: 10.1371/journal.pone.0348628 (PMC13215481; doi:10.1371/journal.pone.0348628)
Supplement: S5 Table — (CSV) [file pone.0348628.s011.csv]

	Acklins_Island	Antigua	Barbados	Barbuda	Cat_Island	Crooked_Island	Cuba	Dominica	East_Caicos	Eleuthera	Gonave_Island	Grand_Bahama_Island	Grand_Cayman	Great_Abaco_Island	Great_Exuma	Great_Inagua_Island	Grenada	Guadeloupe	Hispaniola	Isla_de_la_Juventud	Jamaica	Little_Inagua	Long_Island	Mangrove_Cay	Martinique	Mayaguana	Middle_Caicos	Montserrat	New_Providence	North_Andros	North_Caicos	Providenciales	Puerto_Rico	Saint_Croix	Saint_Kitts	Saint_Louis	Saint_Lucia	Saint_Martin	Saint_Vincent	San_Salvador_Island	South_Andros	St._Thomas	Tortuga	Vieques
Acklins_Island	NA	NA	NA	NA	NA	NA	NA	NA	NA	NA	NA	NA	NA	NA	NA	NA	NA	NA	NA	NA	NA	NA	NA	NA	NA	NA	NA	NA	NA	NA	NA	NA	NA	NA	NA	NA	NA	NA	NA	NA	NA	NA	NA	NA
Antigua	NA	NA	0	NA	0	NA	0	0	0	0	NA	0	0	0	0	NA	NA	0	0	0	0	NA	0	0	0	NA	0	0	0	0	0	0	0	0	0	0	0	0	1	0	1	0	NA	0
Barbados	NA	0	NA	NA	0.5	NA	0.5	0	0	0.5	NA	0.5	0.5	0.5	0.5	NA	NA	0	0	0.5	0.5	NA	0.5	0.5	0	NA	0	0	0.5	0.5	0	0.5	0	0	0	0	0	0	0	0.5	1	0.5	NA	0
Barbuda	NA	NA	NA	NA	NA	NA	NA	NA	NA	NA	NA	NA	NA	NA	NA	NA	NA	NA	NA	NA	NA	NA	NA	NA	NA	NA	NA	NA	NA	NA	NA	NA	NA	NA	NA	NA	NA	NA	NA	NA	NA	NA	NA	NA
Cat_Island	NA	0	0.5	NA	NA	NA	0	0.5	0	0	NA	0.5	0.5	0	0	NA	NA	0.5	0.5	0.5	0.5	NA	0	0	0.5	NA	0	0	0	0	0	0.5	0.5	0	0	0	0.5	0	1	0.5	0	0.5	NA	0
Crooked_Island	NA	NA	NA	NA	NA	NA	NA	NA	NA	NA	NA	NA	NA	NA	NA	NA	NA	NA	NA	NA	NA	NA	NA	NA	NA	NA	NA	NA	NA	NA	NA	NA	NA	NA	NA	NA	NA	NA	NA	NA	NA	NA	NA	NA
Cuba	NA	0	0.5	NA	0	NA	NA	0.5	0	0	NA	0	0	0	0	NA	NA	0.5	0.5	0	0	NA	0	0	0.5	NA	0	0	0	0	0	0	0.333333333	0	0	0	0.5	0	1	0	0	0	NA	0
Dominica	NA	0	0	NA	0.5	NA	0.5	NA	0	0.5	NA	0.5	0.5	0.5	0.5	NA	NA	0	0	0.5	0.5	NA	0.5	0.5	0	NA	0	0	0.5	0.5	0	0.5	0	0	0	0	0	0	0	0.5	1	0.5	NA	0
East_Caicos	NA	0	0	NA	0	NA	0	0	NA	0	NA	0	0	0	0	NA	NA	0	0	0	0	NA	0	0	0	NA	0	0	0	0	0	0	0	0	0	0	0	0	1	0	1	0	NA	0
Eleuthera	NA	0	0.5	NA	0	NA	0	0.5	0	NA	NA	0	0	0	0	NA	NA	0.5	0.333333333	0.333333333	0	NA	0	0	0.5	NA	0	0	0	0	0	0	0.333333333	0	0	0	0.5	0	1	0	0	0	NA	0
Gonave_Island	NA	NA	NA	NA	NA	NA	NA	NA	NA	NA	NA	NA	NA	NA	NA	NA	NA	NA	NA	NA	NA	NA	NA	NA	NA	NA	NA	NA	NA	NA	NA	NA	NA	NA	NA	NA	NA	NA	NA	NA	NA	NA	NA	NA
Grand_Bahama_Island	NA	0	0.5	NA	0.5	NA	0	0.5	0	0	NA	NA	0	0	0	NA	NA	0.5	0	0	0	NA	0.5	0.5	0.5	NA	0	0	0	0	0	0	0	0	0	0	0.5	0	1	0	1	0	NA	0
Grand_Cayman	NA	0	0.5	NA	0.5	NA	0	0.5	0	0	NA	0	NA	0	0	NA	NA	0.5	0	0	0	NA	0.5	0.5	0.5	NA	0	0	0	0	0	0	0	0	0	0	0.5	0	1	0	1	0	NA	0
Great_Abaco_Island	NA	0	0.5	NA	0	NA	0	0.5	0	0	NA	0	0	NA	0	NA	NA	0.5	0.333333333	0.333333333	0	NA	0	0	0.5	NA	0	0	0	0	0	0	0.333333333	0	0	0	0.5	0	1	0	0	0	NA	0
Great_Exuma	NA	0	0.5	NA	0	NA	0	0.5	0	0	NA	0	0	0	NA	NA	NA	0.5	0.333333333	0.333333333	0	NA	0	0	0.5	NA	0	0	0	0	0	0	0.333333333	0	0	0	0.5	0	1	0	0	0	NA	0
Great_Inagua_Island	NA	NA	NA	NA	NA	NA	NA	NA	NA	NA	NA	NA	NA	NA	NA	NA	NA	NA	NA	NA	NA	NA	NA	NA	NA	NA	NA	NA	NA	NA	NA	NA	NA	NA	NA	NA	NA	NA	NA	NA	NA	NA	NA	NA
Grenada	NA	NA	NA	NA	NA	NA	NA	NA	NA	NA	NA	NA	NA	NA	NA	NA	NA	NA	NA	NA	NA	NA	NA	NA	NA	NA	NA	NA	NA	NA	NA	NA	NA	NA	NA	NA	NA	NA	NA	NA	NA	NA	NA	NA
Guadeloupe	NA	0	0	NA	0.5	NA	0.5	0	0	0.5	NA	0.5	0.5	0.5	0.5	NA	NA	NA	0	0.5	0.5	NA	0.5	0.5	0	NA	0	0	0.5	0.5	0	0.5	0	0	0	0	0	0	0	0.5	1	0.5	NA	0
Hispaniola	NA	0	0	NA	0.5	NA	0.5	0	0	0.333333333	NA	0	0	0.333333333	0.333333333	NA	NA	0	NA	0.333333333	0	NA	0.5	0.5	0	NA	0	0	0.333333333	0.333333333	0	0	0	0	0	0	0	0	0	0	1	0	NA	0
Isla_de_la_Juventud	NA	0	0.5	NA	0.5	NA	0	0.5	0	0.333333333	NA	0	0	0.333333333	0.333333333	NA	NA	0.5	0.333333333	NA	0	NA	0.5	0.5	0.5	NA	0	0	0.333333333	0.333333333	0	0	0.333333333	0	0	0	0.5	0	1	0	1	0	NA	0
Jamaica	NA	0	0.5	NA	0.5	NA	0	0.5	0	0	NA	0	0	0	0	NA	NA	0.5	0	0	NA	NA	0.5	0.5	0.5	NA	0	0	0	0	0	0	0	0	0	0	0.5	0	1	0	1	0	NA	0
Little_Inagua	NA	NA	NA	NA	NA	NA	NA	NA	NA	NA	NA	NA	NA	NA	NA	NA	NA	NA	NA	NA	NA	NA	NA	NA	NA	NA	NA	NA	NA	NA	NA	NA	NA	NA	NA	NA	NA	NA	NA	NA	NA	NA	NA	NA
Long_Island	NA	0	0.5	NA	0	NA	0	0.5	0	0	NA	0.5	0.5	0	0	NA	NA	0.5	0.5	0.5	0.5	NA	NA	0	0.5	NA	0	0	0	0	0	0.5	0.5	0	0	0	0.5	0	1	0.5	0	0.5	NA	0
Mangrove_Cay	NA	0	0.5	NA	0	NA	0	0.5	0	0	NA	0.5	0.5	0	0	NA	NA	0.5	0.5	0.5	0.5	NA	0	NA	0.5	NA	0	0	0	0	0	0.5	0.5	0	0	0	0.5	0	1	0.5	0	0.5	NA	0
Martinique	NA	0	0	NA	0.5	NA	0.5	0	0	0.5	NA	0.5	0.5	0.5	0.5	NA	NA	0	0	0.5	0.5	NA	0.5	0.5	NA	NA	0	0	0.5	0.5	0	0.5	0	0	0	0	0	0	0	0.5	1	0.5	NA	0
Mayaguana	NA	NA	NA	NA	NA	NA	NA	NA	NA	NA	NA	NA	NA	NA	NA	NA	NA	NA	NA	NA	NA	NA	NA	NA	NA	NA	NA	NA	NA	NA	NA	NA	NA	NA	NA	NA	NA	NA	NA	NA	NA	NA	NA	NA
Middle_Caicos	NA	0	0	NA	0	NA	0	0	0	0	NA	0	0	0	0	NA	NA	0	0	0	0	NA	0	0	0	NA	NA	0	0	0	0	0	0	0	0	0	0	0	1	0	1	0	NA	0
Montserrat	NA	0	0	NA	0	NA	0	0	0	0	NA	0	0	0	0	NA	NA	0	0	0	0	NA	0	0	0	NA	0	NA	0	0	0	0	0	0	0	0	0	0	1	0	1	0	NA	0
New_Providence	NA	0	0.5	NA	0	NA	0	0.5	0	0	NA	0	0	0	0	NA	NA	0.5	0.333333333	0.333333333	0	NA	0	0	0.5	NA	0	0	NA	0	0	0	0.333333333	0	0	0	0.5	0	1	0	0	0	NA	0
North_Andros	NA	0	0.5	NA	0	NA	0	0.5	0	0	NA	0	0	0	0	NA	NA	0.5	0.333333333	0.333333333	0	NA	0	0	0.5	NA	0	0	0	NA	0	0	0.333333333	0	0	0	0.5	0	1	0	0	0	NA	0
North_Caicos	NA	0	0	NA	0	NA	0	0	0	0	NA	0	0	0	0	NA	NA	0	0	0	0	NA	0	0	0	NA	0	0	0	0	NA	0	0	0	0	0	0	0	1	0	1	0	NA	0
Providenciales	NA	0	0.5	NA	0.5	NA	0	0.5	0	0	NA	0	0	0	0	NA	NA	0.5	0	0	0	NA	0.5	0.5	0.5	NA	0	0	0	0	0	NA	0	0	0	0	0.5	0	1	0	1	0	NA	0
Puerto_Rico	NA	0	0	NA	0.5	NA	0.333333333	0	0	0.333333333	NA	0	0	0.333333333	0.333333333	NA	NA	0	0	0.333333333	0	NA	0.5	0.5	0	NA	0	0	0.333333333	0.333333333	0	0	NA	0	0	0	0	0	0	0	1	0	NA	0
Saint_Croix	NA	0	0	NA	0	NA	0	0	0	0	NA	0	0	0	0	NA	NA	0	0	0	0	NA	0	0	0	NA	0	0	0	0	0	0	0	NA	0	0	0	0	1	0	1	0	NA	0
Saint_Kitts	NA	0	0	NA	0	NA	0	0	0	0	NA	0	0	0	0	NA	NA	0	0	0	0	NA	0	0	0	NA	0	0	0	0	0	0	0	0	NA	0	0	0	1	0	1	0	NA	0
Saint_Louis	NA	0	0	NA	0	NA	0	0	0	0	NA	0	0	0	0	NA	NA	0	0	0	0	NA	0	0	0	NA	0	0	0	0	0	0	0	0	0	NA	0	0	1	0	1	0	NA	0
Saint_Lucia	NA	0	0	NA	0.5	NA	0.5	0	0	0.5	NA	0.5	0.5	0.5	0.5	NA	NA	0	0	0.5	0.5	NA	0.5	0.5	0	NA	0	0	0.5	0.5	0	0.5	0	0	0	0	NA	0	0	0.5	1	0.5	NA	0
Saint_Martin	NA	0	0	NA	0	NA	0	0	0	0	NA	0	0	0	0	NA	NA	0	0	0	0	NA	0	0	0	NA	0	0	0	0	0	0	0	0	0	0	0	NA	1	0	1	0	NA	0
Saint_Vincent	NA	1	0	NA	1	NA	1	0	1	1	NA	1	1	1	1	NA	NA	0	0	1	1	NA	1	1	0	NA	1	1	1	1	1	1	0	1	1	1	0	1	NA	1	1	1	NA	1
San_Salvador_Island	NA	0	0.5	NA	0.5	NA	0	0.5	0	0	NA	0	0	0	0	NA	NA	0.5	0	0	0	NA	0.5	0.5	0.5	NA	0	0	0	0	0	0	0	0	0	0	0.5	0	1	NA	1	0	NA	0
South_Andros	NA	1	1	NA	0	NA	0	1	1	0	NA	1	1	0	0	NA	NA	1	1	1	1	NA	0	0	1	NA	1	1	0	0	1	1	1	1	1	1	1	1	1	1	NA	1	NA	1
St._Thomas	NA	0	0.5	NA	0.5	NA	0	0.5	0	0	NA	0	0	0	0	NA	NA	0.5	0	0	0	NA	0.5	0.5	0.5	NA	0	0	0	0	0	0	0	0	0	0	0.5	0	1	0	1	NA	NA	0
Tortuga	NA	NA	NA	NA	NA	NA	NA	NA	NA	NA	NA	NA	NA	NA	NA	NA	NA	NA	NA	NA	NA	NA	NA	NA	NA	NA	NA	NA	NA	NA	NA	NA	NA	NA	NA	NA	NA	NA	NA	NA	NA	NA	NA	NA
Vieques	NA	0	0	NA	0	NA	0	0	0	0	NA	0	0	0	0	NA	NA	0	0	0	0	NA	0	0	0	NA	0	0	0	0	0	0	0	0	0	0	0	0	1	0	1	0	NA	NA
