# Supplementary material for: Testing the oceanic dispersal potential of Caribbean fleshy-fruited plants
Source: PLoS One. 2026 May 27;21(5):e0348628. doi: 10.1371/journal.pone.0348628 (PMC13215481; doi:10.1371/journal.pone.0348628)
Supplement: S7 Table — (XLSX) [file pone.0348628.s013.xlsx]

## Sheet: asymmetrical
	Correlation				Comparing correlation
	rho	p			z	p
Float vs dist	0.035	0.47		Dist	-0.62	0.41
Not vs dist	0.087	0.49		Prob	0.57	0.64
Float vs prob	0.04	0.53		Time	-1.73	0.08
Not vs prob	0.21	0.19
Float vs time	<0.001	0.99
Not vs time	0.17	0.31
Time vs Dist	0.88	<0.001
Prob vs Dist	-0.47	<0.001
Prob vs Time	-0.62	<0.001

## Sheet: symmetrical
	Correlation				Comparing correlation
	rho	p			z	p
Float vs dist	-0.056	0.15		Dist
Not vs dist	-0.1	0.41		Prob
Float vs prob	0.057	0.31		Time
Not vs prob	-0.078	0.65
Float vs time	0.015	0.79
Not vs time	0.02	0.91
Time vs Dist	0.88	<0.001		Time + Dist | Prob + Dist	18.31	<0.001
Prob vs Dist	-0.35	<0.001
Prob vs Time	-0.51	<0.001
